# Supplementary material for: Silk Fibroin Nanoparticle Functionalization with Arg-Gly-Asp Cyclopentapeptide Promotes Active Targeting for Tumor Site-Specific Delivery
Source: Cancers (Basel). 2021 Mar 9;13(5):1185. doi: 10.3390/cancers13051185 (PMC7967211; doi:10.3390/cancers13051185)
Supplement: Supplementary file 1 [file cancers-13-01185-s001.zip]

Archive with 6 entries (6 files):
- function_ExportExcelTable.m
- function_ShowDataExtracted.m
- ImageJMacro_ForegroundSegmentation.ijm
- START_ForegroundIntensityAnalysis.m
- Supplementary.docx
- Table S2.xls
