# Supplementary material for: Silk Fibroin Nanoparticle Functionalization with Arg-Gly-Asp Cyclopentapeptide Promotes Active Targeting for Tumor Site-Specific Delivery
Source: Cancers (Basel). 2021 Mar 9;13(5):1185. doi: 10.3390/cancers13051185 (PMC7967211; doi:10.3390/cancers13051185)
Supplement: Supplementary file 1 [file cancers-13-01185-s001.zip › function_ShowDataExtracted.m]

function function_ShowDataExtracted(Table, WindowsName)
% AUTHOR: Filippo Piccinini (E-mail: filippo.piccinini85@gmail.com)
% DATE: December 15, 2020
% NAME: function_ShowDataExtracted (version 1.0)
% 
% To show as table the data extimated.
%
% PARAMETERS:
% 	Table               Table tha must be shown.
%   WindowsName         Name to be visualized in the output figure
 
% Copyright (C) 2020 Filippo Piccinini 
% IRCCS Istituto Romagnolo per lo Studio dei Tumori (IRST) "Dino Amadori"
% Meldola (FC), Italy. All rights reserved.
% Email: filippo.piccinini85@gmail.com
%
% This program is free software; you can redistribute it and/or modify it 
% under the terms of the GNU General Public License version 3 (or higher) 
% as published by the Free Software Foundation. This program is 
% distributed WITHOUT ANY WARRANTY; without even the implied warranty of 
% MERCHANTABILITY or FITNESS FOR A PARTICULAR PURPOSE.  See the GNU 
% General Public License for more details.

cnames = fieldnames(Table);
Lengthcnames = length(cnames);
Mdati = [];
for i = 1:Lengthcnames
    Mdati = [Mdati, Table.(cnames{i})];
end

%Mdati = handles.matrici.Mdati;

%__INIZIALIZZAZIONE DEGLI OGGETTI GRAFICI____
if nargin<2
    WindowsName = 'DATA EXTRACTED';
end

%_________FIGURA PRINCIPALE_______________
form1=figure('Position',[400,300,600,400],'Name',WindowsName,...
    'NumberTitle','off','Color',[0.941 0.941 0.941],...
    'Resize','on','WindowStyle','modal');

%_____________STATIC TEXT____________________
testo = uicontrol(form1,'Style','text','Position',[250,370,100,25],...
    'String','DATA EXTRACTED');

%______________TABLE________________
table= uitable('Data',Mdati,'ColumnName',cnames,... 
    'Parent',form1,'Position',[10 50 580 320]);


%_______________PULSANTI_____________________
Esporta_Excel= uicontrol(form1,'Style','pushbutton',...
    'Position',[20,10,100,25],'String','Save as Excel file',...
    'Callback',@esporta_excel_plot);

Esporta_Matlab= uicontrol(form1,'Style','pushbutton',...
    'Position',[130,10,100,25],...
    'String','Save as Matlab file','Callback',@esporta_matlab_plot);

% Esporta_Txt= uicontrol(form1,'Style','pushbutton',...
%     'Position',[110,10,70,25],...
%     'String','Esporta Txt','Callback',@esporta_txt_plot);
% 
% chiudi = uicontrol(form1,'Style','pushbutton','Position',[200,10,70,25],...
%     'String','Chiudi','Callback',@chiudi_plot);


%________FUNZIONE PULSANTE ESPORTA EXCEL________ 
    function esporta_excel_plot(hObject,eventdata)
        [file,path] = uiputfile('dataExtracted.xls','Save file');
        if file==0
            return
        end
        pathfile = [path file];
        
        [ro, co] = size(Mdati);
        for in = 1:co
            TableFinal{1,in} = cnames{in};
        end
        for in = 1:co
            for jn = 1:ro
                if ismatrix(Mdati)
                    TableFinal{jn+1,in} = cell2mat(Mdati(jn,in));
                else
                    TableFinal{jn+1,in} = Mdati{jn,in};
                end
            end
        end
        xlswrite(pathfile, TableFinal);
    end


%________FUNZIONE PULSANTE ESPORTA MATLAB________ 
    function esporta_matlab_plot(hObject,eventdata)
        [file,path] = uiputfile('dataExtracted.mat','Save file');
        if file==0
            return
        end
        pathfile = [path file];
        
        [ro, co] = size(Mdati);
        for in = 1:co
            ColumnNames{1,in} = cnames{in};
        end
        
        save(pathfile, 'Mdati', 'ColumnNames');
    end


% %__________FUNZIONE PULSANTE ESPORTA TXT__________
%     function esporta_txt_plot(hObject,eventdata)
%         [file,path] = uiputfile('dataExtracted.txt','Save file name');
%         if file==0
%             return
%         end
%         pathfile = [path file];
%         dlmwrite(pathfile, Mdati);
%     end


%__________FUNZIONE PULSANTE CHIUDI_____________
    function chiudi_plot(hObject,eventdata)
        close
    end


end
