# Supplementary material for: Silk Fibroin Nanoparticle Functionalization with Arg-Gly-Asp Cyclopentapeptide Promotes Active Targeting for Tumor Site-Specific Delivery
Source: Cancers (Basel). 2021 Mar 9;13(5):1185. doi: 10.3390/cancers13051185 (PMC7967211; doi:10.3390/cancers13051185)
Supplement: Supplementary file 1 [file cancers-13-01185-s001.zip › Table S2.xls]

## Sheet: Foglio1
Table S2: Values of Fluorescence Intensity
image	cells	functionalization	hour	IntensityMean	IntensityStd
CACO_1h_noFUNZ_001	caco	no	1	32.0753	18.502
CACO_1h_noFUNZ_002	caco	no	1	27.3489	16.8565
CACO_1h_noFUNZ_003	caco	no	1	26.8364	13.7488
CACO_1h_noFUNZ_004	caco	no	1	29.4249	18.2087
CACO_1h_noFUNZ_005	caco	no	1	33.8856	18.4586
CACO_1h_noFUNZ_006	caco	no	1	31.3372	17.4697
CACO_1h_noFUNZ_007	caco	no	1	38.3504	21.7844
CACO_1h_noFUNZ_008	caco	no	1	29.0549	15.5962
CACO_1h_noFUNZ_009	caco	no	1	24.9145	14.0413
CACO_1h_noFUNZ_010	caco	no	1	26.5516	14.6041
CACO_1h_siFUNZ_001	caco	yes	1	27.3932	15.1979
CACO_1h_siFUNZ_002	caco	yes	1	31.1783	20.4613
CACO_1h_siFUNZ_003	caco	yes	1	45.1496	36.9503
CACO_1h_siFUNZ_004	caco	yes	1	26.5533	20.2781
CACO_1h_siFUNZ_005	caco	yes	1	36.8749	30.0614
CACO_1h_siFUNZ_006	caco	yes	1	47.3502	33.324
CACO_1h_siFUNZ_007	caco	yes	1	29.3658	21.1571
CACO_1h_siFUNZ_008	caco	yes	1	29.2399	21.1298
CACO_1h_siFUNZ_009	caco	yes	1	24.8243	16.3692
CACO_1h_siFUNZ_010	caco	yes	1	36.9636	28.9169
CACO_3h_noFUNZ_001	caco	no	3	28.8858	15.1665
CACO_3h_noFUNZ_002	caco	no	3	24.3288	14.2942
CACO_3h_noFUNZ_003	caco	no	3	27.7256	15.2846
CACO_3h_noFUNZ_004	caco	no	3	31.8195	19.0734
CACO_3h_noFUNZ_005	caco	no	3	30.5731	16.2426
CACO_3h_noFUNZ_006	caco	no	3	30.5012	18.1181
CACO_3h_noFUNZ_007	caco	no	3	32.8103	21.008
CACO_3h_noFUNZ_008	caco	no	3	26.4933	17.168
CACO_3h_noFUNZ_009	caco	no	3	28.8333	17.1425
CACO_3h_noFUNZ_010	caco	no	3	29.8931	20.2953
CACO_3h_siFUNZ_001	caco	yes	3	35.9178	30.8004
CACO_3h_siFUNZ_002	caco	yes	3	29.8775	26.8354
CACO_3h_siFUNZ_003	caco	yes	3	22.9875	12.248
CACO_3h_siFUNZ_004	caco	yes	3	24.2893	18.4688
CACO_3h_siFUNZ_005	caco	yes	3	32.7139	17.1503
CACO_3h_siFUNZ_006	caco	yes	3	28.4799	22.3404
CACO_3h_siFUNZ_007	caco	yes	3	34.3756	22.9205
CACO_3h_siFUNZ_008	caco	yes	3	23.9917	15.3436
CACO_3h_siFUNZ_009	caco	yes	3	32.8742	25.818
CACO_3h_siFUNZ_010	caco	yes	3	26.2977	16.1118
CACO_6h_noFUNZ_001	caco	no	6	27.0152	14.5004
CACO_6h_noFUNZ_002	caco	no	6	20.669	9.38901
CACO_6h_noFUNZ_003	caco	no	6	23.3983	12.3357
CACO_6h_noFUNZ_004	caco	no	6	22.1086	10.2544
CACO_6h_noFUNZ_005	caco	no	6	33.3428	23.0293
CACO_6h_noFUNZ_006	caco	no	6	29.9714	19.3666
CACO_6h_noFUNZ_007	caco	no	6	30.6531	15.6726
CACO_6h_noFUNZ_008	caco	no	6	26.2483	13.7466
CACO_6h_noFUNZ_009	caco	no	6	24.0927	11.2587
CACO_6h_noFUNZ_010	caco	no	6	23.248	19.3418
CACO_6h_siFUNZ_001	caco	yes	6	23.2242	9.57313
CACO_6h_siFUNZ_002	caco	yes	6	27.9802	10.8191
CACO_6h_siFUNZ_003	caco	yes	6	32.8895	17.0009
CACO_6h_siFUNZ_004	caco	yes	6	25.3069	18.4721
CACO_6h_siFUNZ_005	caco	yes	6	38.5279	24.4191
CACO_6h_siFUNZ_006	caco	yes	6	27.9802	10.8191
CACO_6h_siFUNZ_007	caco	yes	6	33.9383	17.2009
CACO_6h_siFUNZ_008	caco	yes	6	25.2546	13.3489
CACO_6h_siFUNZ_009	caco	yes	6	48.0082	39.0341
CACO_6h_siFUNZ_010	caco	yes	6	25.6974	13.2338
CACO_CTR_001	caco	no	0	27.8051	15.1217
CACO_CTR_002	caco	no	0	31.6295	20.8774
CACO_CTR_003	caco	yes	0	27.3148	14.789
CACO_CTR_004	caco	yes	0	21.9199	10.1463
CACO_CTR_005	caco	yes	0	30.2771	15.2311
ECV_1h_noFUNZ_001	ECV	no	1	27.0791	14.7537
ECV_1h_noFUNZ_002	ECV	no	1	26.2333	17.9101
ECV_1h_noFUNZ_003	ECV	no	1	22.915	14.7185
ECV_1h_noFUNZ_004	ECV	no	1	22.9178	15.709
ECV_1h_noFUNZ_005	ECV	no	1	22.4266	10.8898
ECV_1h_noFUNZ_006	ECV	no	1	24.1008	13.0916
ECV_1h_noFUNZ_007	ECV	no	1	27.9339	17.9459
ECV_1h_noFUNZ_008	ECV	no	1	34.8824	21.6362
ECV_1h_noFUNZ_009	ECV	no	1	34.4118	19.1259
ECV_1h_noFUNZ_010	ECV	no	1	30.7475	21.1087
ECV_1h_siFUNZ_001	ECV	yes	1	27.2274	18.3984
ECV_1h_siFUNZ_002	ECV	yes	1	29.5971	21.2439
ECV_1h_siFUNZ_003	ECV	yes	1	31.7754	26.0203
ECV_1h_siFUNZ_004	ECV	yes	1	32.9877	24.6443
ECV_1h_siFUNZ_005	ECV	yes	1	31.715	28.1805
ECV_1h_siFUNZ_006	ECV	yes	1	38.8957	34.7671
ECV_1h_siFUNZ_007	ECV	yes	1	45.9363	36.0561
ECV_1h_siFUNZ_008	ECV	yes	1	37.3913	26.8422
ECV_1h_siFUNZ_009	ECV	yes	1	32.9732	28.6572
ECV_1h_siFUNZ_010	ECV	yes	1	27.5832	20.1722
ECV_3h_noFUNZ_001	ECV	no	3	29.7293	20.2495
ECV_3h_noFUNZ_002	ECV	no	3	29.9989	20.9315
ECV_3h_noFUNZ_003	ECV	no	3	24.9167	15.2588
ECV_3h_noFUNZ_004	ECV	no	3	32.3475	23.3008
ECV_3h_noFUNZ_005	ECV	no	3	35.123	29.6719
ECV_3h_noFUNZ_006	ECV	no	3	29.014	25.2138
ECV_3h_noFUNZ_007	ECV	no	3	35.0672	29.0348
ECV_3h_noFUNZ_008	ECV	no	3	41.6546	37.5745
ECV_3h_noFUNZ_009	ECV	no	3	33.5794	27.8361
ECV_3h_noFUNZ_010	ECV	no	3	47.6873	32.0087
ECV_3h_siFUNZ_001	ECV	yes	3	40.9696	28.982
ECV_3h_siFUNZ_002	ECV	yes	3	32.6208	26.076
ECV_3h_siFUNZ_003	ECV	yes	3	49.0731	41.3251
ECV_3h_siFUNZ_004	ECV	yes	3	33.6086	29.5313
ECV_3h_siFUNZ_005	ECV	yes	3	32.8444	27.2841
ECV_3h_siFUNZ_006	ECV	yes	3	39.4461	32.9669
ECV_3h_siFUNZ_007	ECV	yes	3	36.1562	30.2289
ECV_3h_siFUNZ_008	ECV	yes	3	38.6172	30.0234
ECV_3h_siFUNZ_009	ECV	yes	3	35.0824	27.7733
ECV_3h_siFUNZ_010	ECV	yes	3	37.4944	29.8207
ECV_6h_noFUNZ_001	ECV	no	6	45.5705	29.2767
ECV_6h_noFUNZ_002	ECV	no	6	35.424	24.8412
ECV_6h_noFUNZ_003	ECV	no	6	38.8159	28.4465
ECV_6h_noFUNZ_004	ECV	no	6	44.771	30.6071
ECV_6h_noFUNZ_005	ECV	no	6	35.702	28.3975
ECV_6h_noFUNZ_006	ECV	no	6	33.1359	24.2931
ECV_6h_noFUNZ_007	ECV	no	6	32.6857	25.3515
ECV_6h_noFUNZ_008	ECV	no	6	32.1314	24.8183
ECV_6h_noFUNZ_009	ECV	no	6	44.05	38.0403
ECV_6h_noFUNZ_010	ECV	no	6	48.6644	43.3223
ECV_6h_siFUNZ_001	ECV	yes	6	36.5439	26.7555
ECV_6h_siFUNZ_002	ECV	yes	6	38.4988	29.9257
ECV_6h_siFUNZ_003	ECV	yes	6	32.7513	24.162
ECV_6h_siFUNZ_004	ECV	yes	6	39.5785	31.4911
ECV_6h_siFUNZ_005	ECV	yes	6	38.4454	32.0232
ECV_6h_siFUNZ_006	ECV	yes	6	40.417	29.7217
ECV_6h_siFUNZ_007	ECV	yes	6	40.9463	33.5059
ECV_6h_siFUNZ_008	ECV	yes	6	50.7944	41.9936
ECV_6h_siFUNZ_009	ECV	yes	6	38.7842	32.3166
ECV_6h_siFUNZ_010	ECV	yes	6	37.7662	32.8382
ECV_CTR_001	ECV	no	0	47.4442	21.8408
ECV_CTR_002	ECV	no	0	49.6945	22.8736
ECV_CTR_003	ECV	yes	0	42.8399	29.9024
ECV_CTR_004	ECV	yes	0	46.3211	23.794
ECV_CTR_005	ECV	yes	0	35.3535	17.3744
